# Supplementary material for: Brain-enriched guanylate kinase-associated protein, a component of the post-synaptic density protein complexes, contributes to learning and memory
Source: Sci Rep. 2023 Dec 12;13:22027. doi: 10.1038/s41598-023-49537-9 (PMC10716515; doi:10.1038/s41598-023-49537-9)
Supplement: Supplementary file 5 — Supplementary Table. [file 41598_2023_49537_MOESM5_ESM.xlsx]

## Sheet: S table
	Supplementary Table
	Fig. 6A
	Distance to 1st			Error to 1st			Latency to 1st
	Blocks of 3 trials	p-value		Blocks of 3 trials	p-value		Blocks of 3 trials	p-value
	1	0.1758		1	0.9762		1	0.2131
	2	0.8046		2	0.8825		2	0.1946
	3	0.8445		3	0.7812		3	0.1592
	4	0.4322		4	0.667		4	0.1425
	5	0.3795		5	0.4272		5	0.1868
	Level of significance after Bonferroni correction = 0.05/5 (0.01)
	Fig. 6B			Fig. 6 C
	Probe test 1 (1-Day)			Probe test 2 (1-month)
	Angle	p-value		Angle	p-value
	180	0.3834		180	0.0018	*
	150	0.5558		150	0.3896
	120	0.7403		120	0.4906
	90	0.279		90	0.5469
	60	0.9573		60	0.4898
	30	0.5411		30	0.4537
	Target	0.0251	*	Target	0.3016
	-30	0.3489		-30	0.0188
	-60	0.1534		-60	0.1376
	-90	0.6304		-90	0.073
	-120	0.4769		-120	0.1115
	-150	0.975		-150	0.07
	Level of significance after Bonferroni correction = 0.05/12 (0.00417)
